# Supplementary material for: Rapid Catalytic Reduction of 4-Nitrophenol and Clock Reaction of Methylene Blue using Copper Nanowires
Source: Nanomaterials (Basel). 2019 Jun 28;9(7):936. doi: 10.3390/nano9070936 (PMC6669591; doi:10.3390/nano9070936)
Supplement: Supplementary file 1 [file nanomaterials-09-00936-s001.zip]

Archive with 2 entries (2 files):
- V1.mp4
- V2.mp4
